# Supplementary material for: Rhizosphere Microbiome Recruited from a Suppressive Compost Improves Plant Fitness and Increases Protection against Vascular Wilt Pathogens of Tomato
Source: Front Plant Sci. 2017 Nov 29;8:2022. doi: 10.3389/fpls.2017.02022 (PMC5712882; doi:10.3389/fpls.2017.02022)
Supplement: Supplementary file 1 [file Table_1.XLS]

## Sheet: ranking
Supplementary Table S1: Taxonomic Ranking of isolated microbes
Species identification was based on 16S and ITS rDNA sequencing and blastn comparison with NCBI dtabase. The higher taxonomic ranks (Phylum-->Genus) were retrieved from UniProt taxonomy database
DOMAIN	KINGDOM	PHYLUM	CLASS	ORDER	FAMILY	GENUS	SPECIES
Bacteria	N/A	Proteobacteria	BetaProteobacteria	Burkholderiales	Comamonadaceae	Acidovorax	Acidovorax sp.
Bacteria	N/A	Proteobacteria	BetaProteobacteria	Burkholderiales	Alcaligenaceae	Advenella	Advenella sp.
Bacteria	N/A	Proteobacteria	AlphaProteobacteria	Rhizobiales	Rhizobiaceae	Agrobacterium	Agrobacterium tumefaciens
Bacteria	N/A	Actinobacteria	Actinobacteria	Actinomycetales	Micrococcaceae	Arthrobacter	Arthrobacter sp.
Bacteria	N/A	Firmicutes	Bacilli	Bacillales	Bacillaceae	Bacillus	Bacillus chandigarhensis
Bacteria	N/A	Firmicutes	Bacilli	Bacillales	Bacillaceae	Bacillus	Bacillus circulans
Bacteria	N/A	Firmicutes	Bacilli	Bacillales	Bacillaceae	Bacillus	Bacillus endophyticus
Bacteria	N/A	Firmicutes	Bacilli	Bacillales	Bacillaceae	Bacillus	Bacillus firmus
Bacteria	N/A	Firmicutes	Bacilli	Bacillales	Bacillaceae	Bacillus	Bacillus foraminis
Bacteria	N/A	Firmicutes	Bacilli	Bacillales	Bacillaceae	Bacillus	Bacillus humi
Bacteria	N/A	Firmicutes	Bacilli	Bacillales	Bacillaceae	Bacillus	Bacillus licheniformis
Bacteria	N/A	Firmicutes	Bacilli	Bacillales	Bacillaceae	Bacillus	Bacillus megaterium
Bacteria	N/A	Firmicutes	Bacilli	Bacillales	Bacillaceae	Bacillus	Bacillus niabemsis
Bacteria	N/A	Firmicutes	Bacilli	Bacillales	Bacillaceae	Bacillus	Bacillus niacini
Bacteria	N/A	Firmicutes	Bacilli	Bacillales	Bacillaceae	Bacillus	Bacillus novalis
Bacteria	N/A	Firmicutes	Bacilli	Bacillales	Bacillaceae	Bacillus	Bacillus pumilus
Bacteria	N/A	Firmicutes	Bacilli	Bacillales	Bacillaceae	Bacillus	Bacillus sp.
Bacteria	N/A	Firmicutes	Bacilli	Bacillales	Bacillaceae	Bacillus	Bacillus subtilis
Bacteria	N/A	Proteobacteria	AlphaProteobacteria	Caulobacterales	Caulobacteraceae	Brevundimonas	Brevundimonas diminuta
Bacteria	N/A	Actinobacteria	N/A	Micrococcales	Promicromonosporaceae	Cellulosimicrobium	Cellulosimicrobium sp.
Bacteria	N/A	Bacteroidetes	Flavobacteriia	Flavobacteriales	Flavobacteriaceae	Chryseobacterium	Chryseobacterium sp.
Bacteria	N/A	Bacteroidetes	Flavobacteriia	Flavobacteriales	Flavobacteriaceae	Chryseobacterium	Chryseobacterium wanjuense
Bacteria	N/A	Proteobacteria	BetaProteobacteria	Burkholderiales	Comamonadaceae	Delftia	Delftia sp.
Bacteria	N/A	Proteobacteria	GammaProteobacteria	Enterobacterales	Enterobacteriaceae	Enterobacter	Enterobacter cloacae
Bacteria	N/A	Bacteroidetes	Flavobacteriia	Flavobacteriales	Flavobacteriaceae	Flavobacterium	Flavobacterium sp.
Bacteria	N/A	Actinobacteria	N/A	Micrococcales	Promicromonosporaceae	Isoptericola	Isoptericola variabilis
Bacteria	N/A	Proteobacteria	GammaProteobacteria	Xanthomonadales	Xanthomonadaceae	Luteimonas	Luteimonas mephitis
Bacteria	N/A	Firmicutes	Bacilli	Bacillales	Bacillaceae	Lysinibacillus	Lysinibacillus sphaericus
Bacteria	N/A	Firmicutes	Bacilli	Bacillales	Bacillaceae	Lysinibacillus	Lysinibacillus sp.
Bacteria	N/A	Proteobacteria	GammaProteobacteria	Xanthomonadales	Xanthomonadaceae	Lysobacter	Lysobacter sp.
Bacteria	N/A	Actinobacteria	N/A	Micrococcales	Microbacteriaceae	Microbacterium	Microbacterium barkeri
Bacteria	N/A	Actinobacteria	N/A	Micrococcales	Microbacteriaceae	Microbacterium	Microbacterium esteraromaticum
Bacteria	N/A	Actinobacteria	N/A	Micrococcales	Microbacteriaceae	Microbacterium	Microbacterium foliorum
Bacteria	N/A	Actinobacteria	N/A	Micrococcales	Microbacteriaceae	Microbacterium	Microbacterium paraoxydans
Bacteria	N/A	Actinobacteria	N/A	Micrococcales	Microbacteriaceae	Microbacterium	Microbacterium sp.
Bacteria	N/A	Proteobacteria	AlphaProteobacteria	Rhizobiales	Rhizobiaceae	Ochrobactrum	Ochrobactrum sp.
Bacteria	N/A	Firmicutes	Bacilli	Bacillales	Bacillaceae	Paucisalibacillus	Paucisalibacillus globulus
Bacteria	N/A	Proteobacteria	GammaProteobacteria	Pseudomonadales	Pseudomonadaceae	Pseudomonas	Pseudomonas anguilliseptica
Bacteria	N/A	Proteobacteria	GammaProteobacteria	Pseudomonadales	Pseudomonadaceae	Pseudomonas	Pseudomonas hibiscicola
Bacteria	N/A	Proteobacteria	GammaProteobacteria	Pseudomonadales	Pseudomonadaceae	Pseudomonas	Pseudomonas putida
Bacteria	N/A	Proteobacteria	GammaProteobacteria	Pseudomonadales	Pseudomonadaceae	Pseudomonas	Pseudomonas sp.
Bacteria	N/A	Proteobacteria	GammaProteobacteria	Pseudomonadales	Pseudomonadaceae	Pseudomonas	Pseudomonas stutzeri
Bacteria	N/A	Proteobacteria	AlphaProteobacteria	Rhizobiales	Rhizobiaceae	Sinorhizobium	Sinorhizobium adhaerens
Bacteria	N/A	Firmicutes	Bacilli	Bacillales	Staphylococcaceae	Staphylococcus	Staphylococcus epidermidis
Bacteria	N/A	Firmicutes	Bacilli	Bacillales	Staphylococcaceae	Staphylococcus	Staphylococcus warneri
Bacteria	N/A	Firmicutes	Bacilli	Bacillales	Staphylococcaceae	Staphylococcus	Staphylococcus sp.
Bacteria	N/A	Proteobacteria	GammaProteobacteria	Xanthomonadales	Xanthomonadaceae	Stenotrophomonas	Stenotrophomonas maltophilia
Eukaryota	Fungi	Ascomycota	Dothideomycetes	Pleosporales	Pleosporaceae	Alternaria	Alternaria sp.
Eukaryota	Fungi	Ascomycota	Dothideomycetes	N/A	Eremomycetaceae	Arthrographis	Arthrographis sp.
Eukaryota	Fungi	Ascomycota	Eurotiomycetes	Eurotiales	Aspergillaceae	Aspergillus	Aspergillus fumigatus
Eukaryota	Fungi	Ascomycota	Eurotiomycetes	Eurotiales	Aspergillaceae	Aspergillus	Aspergillus nidulans
Eukaryota	Fungi	Ascomycota	Eurotiomycetes	Eurotiales	Aspergillaceae	Aspergillus	Aspergillus niger
Eukaryota	Fungi	Ascomycota	Eurotiomycetes	Eurotiales	Aspergillaceae	Aspergillus	Aspergillus sydowii
Eukaryota	Fungi	Ascomycota	Eurotiomycetes	Eurotiales	Aspergillaceae	Aspergillus	Aspergillus versicolor
Eukaryota	Fungi	Ascomycota	Eurotiomycetes	Eurotiales	Aspergillaceae	Aspergillus	Aspergillus sp.
Eukaryota	Fungi	Ascomycota	Sordariomycetes	Hypocreales	Bionectriaceae	Clonostachys	Clonostachys rosea
Eukaryota	Fungi	Ascomycota	Saccharomycetes	Saccharomycetales	Debaryomycetaceae	Candida	Candida subhashii
Eukaryota	Fungi	Ascomycota	Eurotiomycetes	Eurotiales	Aspergillaceae	Emericella	Emericella sp.
Eukaryota	Fungi	Ascomycota	Sordariomycetes	Hypocreales	Nectriaceae	Fusarium	Fusarium sp.
Eukaryota	Fungi	Ascomycota	Sordariomycetes	Hypocreales	Bionectriaceae	Hydropisphaera	Hydropisphaera sp.
Eukaryota	Fungi	Ascomycota	Sordariomycetes	Hypocreales	Hypocreaceae	Trichoderma	Trichoderma viride
Eukaryota	Fungi	Mucoromycota	N/A	Mucorales	Lichtheimiaceae	Lichtheimia	Lichtheimia sp.
Eukaryota	Fungi	Ascomycota	Sordariomycetes	Microascales	Microascaceae	Microascus	Microascus sp.
Eukaryota	Fungi	Ascomycota	Leotiomycetes	N/A	Myxotrichaceae	Oidiodendron	Oidiodendron
Eukaryota	Fungi	Ascomycota	Eurotiomycetes	Eurotiales	Aspergillaceae	Penicillium	Penicillium chrysogeum
Eukaryota	Fungi	Ascomycota	Eurotiomycetes	Eurotiales	Aspergillaceae	Penicillium	Penicillium ochrochloron
Eukaryota	Fungi	Ascomycota	Eurotiomycetes	Eurotiales	Aspergillaceae	Penicillium	Penicillium sp.
Eukaryota	Fungi	Ascomycota	Sordariomycetes	Microascales	Microascaceae	Scedosporium	Scedosporium apiospermum
Eukaryota	Fungi	Ascomycota	Sordariomycetes	Microascales	Microascaceae	Scedosporium	Scedosporium prolificans
Eukaryota	Fungi	Ascomycota	Sordariomycetes	Microascales	Microascaceae	Scedosporium	Scedosporium sp.
Eukaryota	Fungi	Ascomycota	Sordariomycetes	Microascales	Microascaceae	Scopulariopsis	Scopulariopsis chartarum
Eukaryota	Fungi	Mucoromycota	N/A	Umbelopsidales	Umbelopsidaceae	Umbelopsis	Umbelopsis isabellina
