# Supplementary material for: Rhizosphere Microbiome Recruited from a Suppressive Compost Improves Plant Fitness and Increases Protection against Vascular Wilt Pathogens of Tomato
Source: Front Plant Sci. 2017 Nov 29;8:2022. doi: 10.3389/fpls.2017.02022 (PMC5712882; doi:10.3389/fpls.2017.02022)
Supplement: Supplementary file 2 [file Table_2.XLSX]

## Sheet: Sheet1
Supplementary Table S2: Nutrient composition of 70P/30C substrate before and after sterilization
Characteristics	Value for 70P/30C	Value for 70P/30C-ST	Unit
pH	6.9	6.9	—
Electrical conductivity	1.66	1.63	mS/cm
Na+	389	411	mg kg-1
Potassium	1390	1464	mg kg-1
TKN (Total Kjeldahl Nitrogen)	0.88	0.95	% dry basis
ΝΟ3--N	<2	<2	mg kg-1
Phosphorus	185	196	mg kg-1
Copper	17.72	18.76	mg kg-1
Manganese	214	227	mg kg-1
Zinc	33.36	35.11	mg kg-1
Iron	0.84	0.96	% dry basis
CaCO3	14.2	14.5	% dry basis
Organic matter	54.12	55.81	% dry basis
C/N	27.68	26.93	% dry basis
Boron	2.99	3.43	mg kg-1
